# Supplementary material for: Proteomic Analysis, Immuno-Specificity and Neutralization Efficacy of Pakistani Viper Antivenom (PVAV), a Bivalent Anti-Viperid Antivenom Produced in Pakistan
Source: Toxins (Basel). 2023 Apr 3;15(4):265. doi: 10.3390/toxins15040265 (PMC10145215; doi:10.3390/toxins15040265)
Supplement: Supplementary file 1 [file toxins-15-00265-s001.zip]

Archive with 3 entries (2 files):
- toxins-2304316 supplementary material/
- toxins-2304316 supplementary material/Supplementary File S1_TOXINS 2023.xlsx
- toxins-2304316 supplementary material/toxins-2304316 supplementary-merged Figure S1 & Table S1.pdf
