# Supplementary material for: Proteomic Analysis, Immuno-Specificity and Neutralization Efficacy of Pakistani Viper Antivenom (PVAV), a Bivalent Anti-Viperid Antivenom Produced in Pakistan
Source: Toxins (Basel). 2023 Apr 3;15(4):265. doi: 10.3390/toxins15040265 (PMC10145215; doi:10.3390/toxins15040265)
Supplement: Supplementary file 1 [file toxins-15-00265-s001.zip › toxins-2304316 supplementary material/Supplementary File S1_TOXINS 2023.xlsx]

## Sheet: F1
Fraction	Group	Subgroup	Spectra	Distinct Peptides	Distinct Summed MS/MS Search Score	% AA Coverage	Mean Protein Spectral Intensity	Protein MW (Da)	Protein pI	Species	Database Accession	Protein Name	z	Score	Fwd-Rev Score	SPI (%)	Spectrum Intensity	Sequence	RT (min)	Peak Width (sec)	Averagine Chi Squared	m/z Measured (Da)	Peptide pI	Relative abundance (% in fraction)	Relative abundance (% fraction in chromatogram)	Relative abundance (% overall)
	1	1.1	27	12	217.27	54.1	4.06154e+06	36233.3	8.02	Equus caballus	AAS18415	Immunoglobulin gamma 4 heavy chain, partial	3	20.13	20.43	86.3	2130000	(R)EPQVYVLAPHRDELSK(N)	16.37	19	0.99	627.669	5.45	0.166762	0.077	0.0128407
													3	19.31	15.18	91.4	9840000	(R)VVSVLPIQHKDWLSGK(E)	20.87	20	0.98	602.67	8.57
													3	18.92	16.68	84.4	9840000	(R)VVSVLPIQHKDWLSGK(E)	20.87	20	0.98	602.672	8.57
													2	16.86	14.89	79.3	11600000	(K)YSTTPAQLDSDGSYFLYSK(L)	19.9	19	0.99	1072	4.21
													3	16.67	12.44	87.6	6840000	(R)VVSVLPIQHK(D)	16.22	24	1	373.903	8.73
													2	16.25	10.49	93.2	342000	(K)ALPAPVER(T)	13.23	53	1	426.752	6.05
													2	16.18	16.18	76.6	11600000	(K)YSTTPAQLDSDGSYFLYSK(L)	19.9	19	0.99	1072	4.21
													2	14.72	15.23	76	11600000	(K)YSTTPAQLDSDGSYFLYSK(L)	19.9	19	0.99	1072	4.21
													2	14.63	11.81	77.3	470000	(R)VVSVLPIQHK(D)	16.22	24	1	560.349	8.73
													2	14.53	12.83	67.5	470000	(R)VVSVLPIQHK(D)	16.22	24	1	560.349	8.73
													3	13.85	14.9	76.3	1180000	(R)EPQVYVLAPHR(D)	16.23	26	0.99	436.909	6.85
													2	13.52	13.45	72	341000	(R)VVSVLPIQHQDWLSGK(E)	20.87	20	0.99	903.5	6.71
													3	13.31	10.1	77.9	9840000	(R)VVSVLPIQHQDWLSGK(E)	20.87	20	0.98	602.671	6.71
													2	12.96	7.78	83.3	2710000	(K)DVLMISR(T)	16.2	28	0.99	417.233	5.84
													3	12.92	12.92	74.4	5220000	(K)YSTTPAQLDSDGSYFLYSK(L)	19.9	19	0.99	715.003	4.21
													4	12.77	9.93	75.9	9370000	(R)EPQVYVLAPHRDELSK(N)	16.37	19	0.97	471.001	5.45
													2	12.64	9.34	75.5	4250000	(K)VSVTCLVK(D)	16.12	24	1	453.262	8.72
													3	12.58	9.67	68.6	5220000	(K)YSTTPAQLDSDGSYFLYSK(L)	19.9	19	0.99	715.003	4.21
													3	12.07	7.38	75.3	91200	(K)DFYPTDIDIEWK(S)	22.33	21	0.99	514.579	3.84
													2	11.98	10.65	74.5	521000	(R)EPQVYVLAPHRDELSK(N)	16.37	19	0.99	940.997	5.45
													2	11.72	9.92	78.8	1710000	(K)DFYPTDIDIEWK(S)	22.33	19	1	771.363	3.84
													3	11.67	8.96	79.9	1180000	(R)EPQVYVLAPHR(D)	16.23	26	0.99	436.906	6.85
													2	11.61	11.99	67.7	341000	(R)VVSVLPIQHQDWLSGK(E)	20.87	20	0.99	903.5	6.71
													3	10.83	8.69	78.4	6660	(R)TISKPTGQPR(E)	1.17	2	0.87	362.209	11
													4	10.73	10.73	62.2	2670000	(R)TPTVTCVVVDVGHDFPDVQFNWYVDGVETHTATTEPK(Q)	25.57	24	1	1040.99	4.22
													6	10.71	3.84	73.5	272000	(R)TISKPTGQPREPQVYVLAPHRDELSK(N)	15.93	14	0.99	491.941	8.2
													3	10.55	8.93	73.9	6660	(R)TISKPTGQPR(E)	1.17	2	0.87	362.211	11
	1	1.2	22	11	202.73	59.7	3.56534e+06	36291.3	8.02	Equus caballus	AAS18414	Immunoglobulin gamma 7 heavy chain, partial	3	20.66	20.66	87	1680000	(K)ECGGCPTCPECLSVGPSVFIFPPKPK(D)	22.77	48	0.89	974.123	6.24	0.146389	0.077	0.011272
													3	20.13	20.43	86.3	2130000	(R)EPQVYVLAPHRDELSK(N)	16.37	19	0.99	627.669	5.45
													2	16.86	14.89	79.3	11600000	(K)YSTTPAQLDSDGSYFLYSK(L)	19.9	19	0.99	1072	4.21
													2	16.18	16.18	76.6	11600000	(K)YSTTPAQLDSDGSYFLYSK(L)	19.9	19	0.99	1072	4.21
													2	14.72	15.23	76	11600000	(K)YSTTPAQLDSDGSYFLYSK(L)	19.9	19	0.99	1072	4.21
													3	14.14	10.5	85.1	2060000	(R)VVSILAIQHK(D)	17.05	29	0.98	369.9	8.73
													3	13.85	14.9	76.3	1180000	(R)EPQVYVLAPHR(D)	16.23	26	0.99	436.909	6.85
													2	12.96	7.78	83.3	2710000	(K)DVLMISR(T)	16.2	28	0.99	417.233	5.84
													3	12.92	12.92	74.4	5220000	(K)YSTTPAQLDSDGSYFLYSK(L)	19.9	19	0.99	715.003	4.21
													4	12.77	9.93	75.9	9370000	(R)EPQVYVLAPHRDELSK(N)	16.37	19	0.97	471.001	5.45
													2	12.64	9.34	75.5	4250000	(K)VSVTCLVK(D)	16.12	24	1	453.262	8.72
													3	12.59	12.59	71.8	1680000	(K)ECGGCPTCPECLSVGPSVFIFPPKPK(D)	22.77	48	0.89	974.123	6.24
													3	12.58	9.67	68.6	5220000	(K)YSTTPAQLDSDGSYFLYSK(L)	19.9	19	0.99	715.003	4.21
													3	12.07	7.38	75.3	91200	(K)DFYPTDIDIEWK(S)	22.33	21	0.99	514.579	3.84
													2	11.98	10.65	74.5	521000	(R)EPQVYVLAPHRDELSK(N)	16.37	19	0.99	940.997	5.45
													2	11.72	9.92	78.8	1710000	(K)DFYPTDIDIEWK(S)	22.33	19	1	771.363	3.84
													3	11.67	8.96	79.9	1180000	(R)EPQVYVLAPHR(D)	16.23	26	0.99	436.906	6.85
													3	10.83	8.69	78.4	6660	(K)TISKPTGQPR(E)	1.17	2	0.87	362.209	11
													4	10.73	10.73	62.2	2670000	(R)TPTVTCVVVDVGHDFPDVQFNWYVDGVETHTATTEPK(Q)	25.57	24	1	1040.99	4.22
													6	10.71	3.84	73.5	272000	(K)TISKPTGQPREPQVYVLAPHRDELSK(N)	15.93	14	0.99	491.941	8.2
													3	10.58	10.58	65.4	1680000	(K)ECGGCPTCPECLSVGPSVFIFPPKPK(D)	22.77	48	0.89	974.123	6.24
													3	10.55	8.93	73.9	6660	(K)TISKPTGQPR(E)	1.17	2	0.87	362.211	11
	1	1.3	27	11	199.68	64.1	5.01167e+06	36454.4	5.95	Equus caballus	CAC86340	Immunoglobulin gamma 5 heavy chain constant region, partial	3	19.31	15.18	91.4	9840000	(R)VVSVLPIQHQDWLSGK(E)	20.87	20	0.98	602.67	6.71	0.205774	0.077	0.0158446
													3	18.92	16.68	84.4	9840000	(R)VVSVLPIQHQDWLSGK(E)	20.87	20	0.98	602.672	6.71
													3	18.74	20.7	87.4	16700000	(R)VPQVYVLAPHPDELAK(N)	19.18	19	1	592.664	5.32
													2	17.9	17.4	81.8	647000	(R)VPQVYVLAPHPDELAK(N)	19.18	19	0.99	888.489	5.32
													2	17.58	18.16	78.3	647000	(R)VPQVYVLAPHPDELAK(N)	19.18	19	0.99	888.489	5.32
													3	17.47	16.23	79.1	3420000	(K)DFYPPEIDVEWQSNEHPEPEGK(Y)	20.8	24	1	881.397	4
													3	16.95	13.1	91.5	15000000	(K)CPAPELPGGPSVFIFPPKPK(D)	22.43	50	1	712.385	8.59
													3	16.37	14.11	79.5	16700000	(R)VPQVYVLAPHPDELAK(N)	19.18	19	1	592.659	5.32
													2	16.25	10.49	93.2	342000	(K)ALPAPVER(T)	13.23	53	1	426.752	6.05
													5	15.41	7.6	67.5	4050000	(K)GDIHTFPLDLSNSAHHSLSSMMAVPR(S)	21.82	18	0.95	564.881	6.26
													3	14.86	14.86	76.7	720000	(K)YSTTPAQLNSDGSYFLYSK(L)	19.9	0	-0.72	714.672	5.83
													5	14.3	10.4	69.3	3230000	(R)KPEVTCVVVDLGHDDPDVQFTWFVDGVETHTATTEPK(E)	24.65	31	0.99	834.606	4.23
													4	14.04	13.85	82.7	2010000	(K)GQLRVPQVYVLAPHPDELAK(N)	20.4	18	1	558.317	6.75
													2	13.52	13.45	72	341000	(R)VVSVLPIQHQDWLSGK(E)	20.87	20	0.99	903.5	6.71
													3	13.32	11.71	70.5	3420000	(K)DFYPPEIDVEWQSNEHPEPEGK(Y)	20.8	24	1	881.397	4
													3	13.31	10.1	77.9	9840000	(R)VVSVLPIQHQDWLSGK(E)	20.87	20	0.98	602.671	6.71
													3	13.1	9.86	76.2	317000	(K)GQLRVPQVYVLAPHPDELAK(N)	20.4	18	0.98	744.085	6.75
													2	12.96	10.84	73	595000	(K)CPAPELPGGPSVFIFPPKPK(D)	22.45	50	0.99	1068.07	8.59
													3	12.51	12.85	77.9	15000000	(K)CPAPELPGGPSVFIFPPKPK(D)	22.43	50	1	712.385	8.59
													4	12.12	12.52	69.9	2010000	(K)GQLRVPQVYVLAPHPDELAK(N)	20.4	18	1	558.318	6.75
													2	11.61	11.99	67.7	341000	(R)VVSVLPIQHQDWLSGK(E)	20.87	20	0.99	903.5	6.71
													5	11.37	11.37	70.5	361000	(K)AKGQLRVPQVYVLAPHPDELAK(N)	19.38	17	0.99	486.681	8.55
													2	10.62	12.39	66.9	1430000	(K)YSTTPAQLNSDGSYFLYSK(L)	19.88	0	-0.65	1071.5	5.83
													3	10.54	11.98	74.7	15000000	(K)CPAPELPGGPSVFIFPPKPK(D)	22.43	50	1	712.386	8.59
													2	10.44	10.44	62.6	1430000	(K)YSTTPAQLNSDGSYFLYSK(L)	19.88	0	-0.65	1071.51	5.83
													4	10.34	9.83	71.2	1770000	(K)QGESFTCGVMHEAVENHYTQK(N)	16.82	16	0.99	613.775	5.32
													2	10.1	9.75	64.7	314000	(K)DFYPPEIDVEWQSNEHPEPEGK(Y)	20.8	22	1	1321.59	4
	1	1.4	25	11	192.57	44.8	4528960	47674.9	5.7	Equus caballus	AAG01011	Immunoglobulin G heavy chain, partial	3	19.48	21.41	93.4	3080000	(K)VPVGCLVSNYFPEPVTVSWNCDALK(G)	25.23	19	0.99	951.134	4.37	0.185954	0.077	0.0143185
													3	18.74	20.7	87.4	16700000	(R)VPQVYVLAPHPDELAK(N)	19.18	19	1	592.664	5.32
													6	18.1	14.03	87.8	3650000	(K)VPVGCLVSNYFPEPVTVSWNCDALKGDIHTFPLDLSNSAHHSLSSMMAVPR(S)	26.17	13	0.86	942.963	5.74
													2	17.9	17.4	81.8	647000	(R)VPQVYVLAPHPDELAK(N)	19.18	19	0.99	888.489	5.32
													2	17.58	18.16	78.3	647000	(R)VPQVYVLAPHPDELAK(N)	19.18	19	0.99	888.489	5.32
													3	17.47	16.23	79.1	3420000	(K)DFYPPEIDVEWQSNEHPEPEGK(Y)	20.8	24	1	881.397	4
													3	16.95	13.1	91.5	15000000	(K)CPAPELPGGPSVFIFPPKPK(D)	22.43	50	1	712.385	8.59
													3	16.37	14.11	79.5	16700000	(R)VPQVYVLAPHPDELAK(N)	19.18	19	1	592.659	5.32
													2	16.25	10.49	93.2	342000	(K)ALPAPVER(T)	13.23	53	1	426.752	6.05
													5	15.41	7.6	67.5	4050000	(K)GDIHTFPLDLSNSAHHSLSSMMAVPR(S)	21.82	18	0.95	564.881	6.26
													3	14.86	14.86	76.7	720000	(K)YSTTPAQLNSDGSYFLYSK(L)	19.9	0	-0.72	714.672	5.83
													3	14.47	14.21	75.1	3080000	(K)VPVGCLVSNYFPEPVTVSWNCDALK(G)	25.23	19	0.99	951.134	4.37
													5	14.3	10.4	69.3	3230000	(R)KPEVTCVVVDLGHDDPDVQFTWFVDGVETHTATTEPK(E)	24.65	31	0.99	834.606	4.23
													4	14.04	13.85	82.7	2010000	(K)GQLRVPQVYVLAPHPDELAK(N)	20.4	18	1	558.317	6.75
													3	13.32	11.71	70.5	3420000	(K)DFYPPEIDVEWQSNEHPEPEGK(Y)	20.8	24	1	881.397	4
													3	13.1	9.86	76.2	317000	(K)GQLRVPQVYVLAPHPDELAK(N)	20.4	18	0.98	744.085	6.75
													2	12.96	10.84	73	595000	(K)CPAPELPGGPSVFIFPPKPK(D)	22.45	50	0.99	1068.07	8.59
													3	12.51	12.85	77.9	15000000	(K)CPAPELPGGPSVFIFPPKPK(D)	22.43	50	1	712.385	8.59
													4	12.12	12.52	69.9	2010000	(K)GQLRVPQVYVLAPHPDELAK(N)	20.4	18	1	558.318	6.75
													5	11.37	11.37	70.5	361000	(K)AKGQLRVPQVYVLAPHPDELAK(N)	19.38	17	0.99	486.681	8.55
													2	10.62	12.39	66.9	1430000	(K)YSTTPAQLNSDGSYFLYSK(L)	19.88	0	-0.65	1071.5	5.83
													3	10.54	11.98	74.7	15000000	(K)CPAPELPGGPSVFIFPPKPK(D)	22.43	50	1	712.386	8.59
													2	10.44	10.44	62.6	1430000	(K)YSTTPAQLNSDGSYFLYSK(L)	19.88	0	-0.65	1071.51	5.83
													2	10.1	9.75	64.7	314000	(K)DFYPPEIDVEWQSNEHPEPEGK(Y)	20.8	22	1	1321.59	4
													7	10.06	6.29	65.5	71000	(K)VPVGCLVSNYFPEPVTVSWNCDALKGDIHTFPLDLSNSAHHSLSSMMAVPR(S)	26.12	1	0.9	808.397	5.74
	1	1.5	7	6	101.12	35.6	1.03114e+06	39359.1	7.83	Equus caballus	AAP82181	Immunoglobulin gamma 3 heavy chain constant region, partial	3	17.59	16.33	75.5	273000	(K)DFYPTDITVEWQSNEHPEPEGK(Y)	20.75	16	0.98	873.396	4.08	0.0423376	0.077	0.00325999
													2	13.75	9.74	84.8	276000	(K)DVLMITR(M)	16.6	28	1	424.24	5.84
													2	13.37	12.5	69.1	300000	(K)DSDGSYFLYSK(L)	17.02	29	1	641.286	4.21
													3	12.82	11.04	69.2	1050000	(R)VPQVYVLAPHPDELSK(N)	18.93	16	0.99	597.989	5.32
													2	12.64	9.34	75.5	4250000	(K)VSVTCLVK(D)	16.12	24	1	453.262	8.72
													3	11.78	11.78	70.5	796000	(K)CPAPELLGGPSVFIFPPKPK(D)	23.9	46	0.99	717.729	8.59
													3	11.23	11.23	65.3	273000	(K)DFYPTDITVEWQSNEHPEPEGK(Y)	20.75	16	0.98	873.396	4.08
	1	1.6	6	6	95.72	41.8	1.16267e+06	39277.9	6.85	Equus caballus	CAC86339	Immunoglobulin gamma 3 heavy chain constant region, partial	2	13.75	9.74	84.8	276000	(K)DVLMITR(T)	16.6	28	1	424.24	5.84	0.0477378	0.077	0.00367581
													2	13.37	12.5	69.1	300000	(K)DSDGSYFLYSK(L)	17.02	29	1	641.286	4.21
													3	12.82	11.04	69.2	1050000	(R)VPQVYVLAPHPDELSK(N)	18.93	16	0.99	597.989	5.32
													2	12.64	9.34	75.5	4250000	(K)VSVTCLVK(D)	16.12	24	1	453.262	8.72
													4	12.19	16.57	70.3	304000	(K)VFPLAPSCGTTSDSTVALGCLVSSYFPEPVTVSWNSGTLTSGVR(T)	28.62	25	0.96	1151.81	4.37
													3	11.78	11.78	70.5	796000	(K)CPAPELLGGPSVFIFPPKPK(D)	23.9	46	0.99	717.729	8.59
	1	1.7	19	4	60.94	65.2	1.41132e+06	12290.5	9.35	Equus caballus	A0A3Q2H8S7	Ig-like domain-containing protein	2	13.22	14.15	69.6	350000	(K)YAASSYLSLTPSQWK(S)	20.8	17	0.99	851.43	8.5	0.0579471	0.077	0.00446193
													3	10.84	9.6	73.9	2730000	(K)ATVVCLISDFSPSDLTVSWK(V)	26.7	21	0.99	742.377	4.21
													3	10.57	10.57	73.1	2560000	(-)ATVVCLISDFSPSGLEVIWK(V)	28.38	21	1	741.06	4.37
													3	10.25	12.29	61.8	5270	(K)SSSSVSCQVTHQGK(T)	1.12	3	0.73	497.898	8.49
	1	1.8	5	2	52.75	16.3	244120	36509.6	8.53	Equus caballus	CAC86341	Immunoglobulin gamma 6 heavy chain constant region, partial	3	17.85	17	89.7	359000	(R)TPEVTCVVVDVSQENPDVK(F)	19.07	17	1	705.682	3.91	0.0100233	0.077	0.000771794
													3	17.43	17.47	91	359000	(R)TPEVTCVVVDVSQENPDVK(F)	19.07	17	1	705.682	3.91
													2	16.25	10.49	93.2	342000	(R)ALPAPVER(T)	13.23	53	1	426.752	6.05
													2	15.12	15.12	81	80300	(R)TPEVTCVVVDVSQENPDVK(F)	19.07	17	0.99	1058.02	3.91
													2	14.72	14.72	78.2	80300	(R)TPEVTCVVVDVSQENPDVK(F)	19.07	17	0.99	1058.02	3.91
	1	1.1	2	2	39.6	23.2	1297150	23469.4	7.92	Equus caballus	AIY24831	Immmunoglobulin lambda light chain variable region, partial	3	10.57	10.57	73.1	2560000	(K)ATVVCLISDFSPSGLEVIWK(V)	28.38	21	1	741.06	4.37	0.0532596	0.077	0.00410099
													2	10.42	9.92	68.8	34300	(K)VNDAVTTDGVQTTR(S)	12.38	13	0.86	738.866	4.21
	1	1.14	3	3	32.56	46.2	1.04976e+06	11283.4	9.4	Equus caballus	AET14244	Immunoglobulin lambda light chain constant region, partial	2	11.47	11.47	61	414000	(K)YAASSYLPLTPTQWK(S)	21.6	33	0.94	863.448	8.5	0.0431019	0.077	0.00331884
													3	10.84	9.6	73.9	2730000	(K)ATVVCLISDFSPSDLTVSWK(V)	26.7	21	0.99	742.377	4.21
													3	10.25	12.29	61.8	5270	(K)SSSSVSCQVTHQGK(T)	1.12	3	0.73	497.898	8.49
	3	3.1	9	6	136.83	36.9	157100	55122.2	5.38	Equus caballus	XP_023507318	Alpha-1B-glycoprotein	3	17.97	17.23	74.7	212000	(K)DGVAQEPVQVGSPTIEHQFPLGAVTSDTR(G)	20.9	27	0.99	1012.51	4.31	0.00645035	0.077	0.000496677
													3	17.36	20.41	79.3	150000	(R)VSFHLDALAPGDGGLYTCR(Y)	20.9	20	0.95	683.663	5.21
													3	16.61	14.36	86.2	92700	(R)RGEQELLVPMSSAYPDR(V)	18.6	21	0.98	649.994	4.68
													4	15.92	15.92	78.7	238000	(R)VQEASAQVLRPGVSLRPK(C)	15.83	17	0.98	484.536	10.83
													4	15.52	15.52	64.3	238000	(R)VQEASAQVLRPGVSLRPK(C)	15.83	17	0.98	484.536	10.83
													3	14.73	14.73	78.6	150000	(R)VSFHLDALAPGDGGLYTCR(Y)	20.9	20	0.95	683.663	5.21
													3	14.7	12.73	75.4	212000	(K)DGVAQEPVQVGSPTIEHQFPLGAVTSDTR(G)	20.9	27	0.99	1012.51	4.31
													4	12.45	8.79	72.4	31400	(R)REGDDQFLEVAEAPEDVVVTFPVHR(A)	23.35	2	0.95	714.357	4.19
													2	10.44	10.39	64.9	89800	(K)CAAPLGGVDFQLR(R)	20.15	22	0.99	702.36	5.84
	4	4.1	14	7	117.93	48	573971	38008.2	8.02	Equus caballus	CAC44624	Immunoglobulin gamma 1 heavy chain constant region, partial	3	17.85	17	89.7	359000	(R)TPEVTCVVVDVSQENPDVK(F)	19.07	17	1	705.682	3.91	0.0235666	0.077	0.00181463
													3	17.43	17.47	91	359000	(R)TPEVTCVVVDVSQENPDVK(F)	19.07	17	1	705.682	3.91
													2	15.12	15.12	81	80300	(R)TPEVTCVVVDVSQENPDVK(F)	19.07	17	0.99	1058.02	3.91
													2	15.1	14.68	68.5	69000	(R)SQEPQVYVLAPHPDELSK(S)	18.45	22	0.99	1019.02	4.65
													2	14.72	14.72	78.2	80300	(R)TPEVTCVVVDVSQENPDVK(F)	19.07	17	0.99	1058.02	3.91
													3	14.55	10.61	72.5	844000	(R)SQEPQVYVLAPHPDELSK(S)	18.45	19	0.99	679.684	4.65
													4	13.66	9.51	82.6	119000	(K)GRSQEPQVYVLAPHPDELSK(S)	17.65	23	0.95	563.298	5.45
													2	13.54	3.09	66.5	236000	(K)FNWYMDGVEVR(T)	20.92	24	0.99	708.326	4.37
													2	12.97	12.97	67.8	330000	(K)YSTTQAQQDSDGSYFLYSK(L)	17.35	19	0.99	1094.99	4.21
													2	12.64	9.34	75.5	4250000	(K)VSVTCLVK(D)	16.12	24	1	453.262	8.72
													3	12.13	12.3	65.9	844000	(R)SQEPQVYVLAPHPDELSK(S)	18.45	19	0.99	679.684	4.65
													2	11.99	12.08	70.1	69000	(R)SQEPQVYVLAPHPDELSK(S)	18.45	22	0.99	1019.02	4.65
													4	10.44	10.44	66.1	119000	(K)GRSQEPQVYVLAPHPDELSK(S)	17.65	23	0.95	563.293	5.45
													3	10.16	11.9	62.6	277000	(K)VFALAPGCGTTSDSTVALGCLVSGYFPEPVK(V)	26.13	17	0.96	1067.53	4.37
	5	5.1	4	3	83.16	30.2	186025	38978.5	5.59	Equus caballus	XP_001497860.1	haptoglobin	2	11.77	8.85	68.6	232000	(K)YVTLPVADQDTCVK(H)	17.37	19	0.98	804.902	4.21	0.00763798	0.077	0.000588125
													2	11.61	9.03	61.9	95100	(K)VPSILDWVQK(T)	22.8	22	1	592.834	5.81
													2	11.21	11.21	67.7	185000	(K)SCAVAEYGVYVK(V)	16.47	25	1	673.328	5.72
													2	10.05	9.3	76.1	232000	(K)YVTLPVADQDTCVK(H)	17.37	19	0.98	804.902	4.21
	11	11.1	2	1	17.34	14.5	74500	18308.4	5.1	Equus caballus	ACX69974	Immunoglobulin J chain	2	12.44	12.44	64.1	74500	(R)IIPSPENPNEDILER(H)	17.97	15	0.98	868.446	4	0.00305889	0.077	0.000235534
													2	10.73	6.57	62.2	74500	(R)IIPSPENPNEDILER(H)	17.97	15	0.98	868.446	4
							2.43553e+07																	1		0.077

## Sheet: F2
Fraction	Group	Subgroup	Spectra	Distinct Peptides	Distinct Summed MS/MS Search Score	% AA Coverage	Mean Protein Spectral Intensity	Protein MW (Da)	Protein pI	Species	Database Accession	Protein Name	z	Score	Fwd-Rev Score	SPI (%)	Spectrum Intensity	Sequence	RT (min)	Peak Width (sec)	Averagine Chi Squared	m/z Measured (Da)	Peptide pI	Relative abundance (% in fraction)	Relative abundance (% fraction in chromatogram)	Relative abundance (% overall)
	1	1.1	27	12	257.94	64.9	5.53826e+06	36291.3	8.02	Equus caballus	AAS18414	Immunoglobulin gamma 7 heavy chain, partial	2	21.28	21.54	81.9	17400000	(K)YSTTPAQLDSDGSYFLYSK(L)	19.87	19	0.99	1072	4.21	0.139448	0.819	0.114208
													3	20.45	20.45	87	5380000	(R)EPQVYVLAPHRDELSK(N)	16.32	23	0.98	627.664	5.45
													2	18.28	18.02	83.2	17400000	(K)YSTTPAQLDSDGSYFLYSK(L)	19.87	19	0.99	1072	4.21
													4	17.25	6.53	89.4	266000	(K)TISKPTGQPREPQVYVLAPHRDELSK(N)	15.87	15	0.99	737.401	8.2
													2	17.07	13.02	91	6500000	(K)VSVTCLVK(D)	16.08	21	1	453.262	8.72
													3	16.53	11.69	84.4	3220000	(R)VVSILAIQHK(D)	17.03	28	0.99	369.903	8.73
													3	16.05	16.05	77.8	2680000	(K)ECGGCPTCPECLSVGPSVFIFPPKPK(D)	22.73	51	0.9	974.124	6.24
													4	15.41	12.19	84.8	21400000	(R)EPQVYVLAPHRDELSK(N)	16.32	21	0.99	471.005	5.45
													5	15.1	15.1	84.8	207000	(K)TISKPTGQPREPQVYVLAPHR(D)	15.85	20	0.98	475.669	9.98
													2	14.84	14.84	74	8070000	(K)DFYPTDIDIEWK(S)	22.28	19	1	771.365	3.84
													3	14.46	14.46	75	7550000	(K)YSTTPAQLDSDGSYFLYSK(L)	19.87	21	0.99	715.003	4.21
													3	14.31	9.58	79.6	1610000	(R)EPQVYVLAPHR(D)	16.2	28	1	436.91	6.85
													6	13.54	13.54	87	1750000	(K)TISKPTGQPREPQVYVLAPHRDELSK(N)	15.87	15	0.99	491.94	8.2
													5	13.38	8.85	78.4	1450000	(K)TISKPTGQPREPQVYVLAPHRDELSK(N)	15.87	15	0.99	590.125	8.2
													3	13.28	7.67	83.5	51000	(K)TISKPTGQPR(E)	1.17	9	0.99	362.211	11
													4	13.28	13.28	60.4	1500000	(R)WQQGTTFTCAVMHEALHNHYTEK(S)	19.43	16	0.97	698.072	6.27
													2	13.1	12.82	73.8	249000	(R)EPQVYVLAPHR(D)	16.22	31	0.99	654.853	6.85
													2	12.98	12.98	63.3	17400000	(K)YSTTPAQLDSDGSYFLYSK(L)	19.87	19	0.99	1072	4.21
													3	12.85	6.41	67.9	371000	(K)DFYPTDIDIEWK(S)	22.28	22	1	514.579	3.84
													2	12.66	12.37	69.3	17400000	(K)YSTTPAQLDSDGSYFLYSK(L)	19.87	19	0.99	1072	4.21
													2	12.05	14.03	68.9	1320000	(R)EPQVYVLAPHRDELSK(N)	16.32	22	0.99	940.999	5.45
													2	11.97	9.99	89.1	3110000	(K)DVLMISR(T)	16.17	24	0.99	417.233	5.84
													2	11.74	12.62	65.9	249000	(R)EPQVYVLAPHR(D)	16.22	31	0.99	654.853	6.85
													2	11.62	10.66	75.8	1320000	(R)EPQVYVLAPHRDELSK(N)	16.32	22	0.99	940.999	5.45
													5	11.36	8.58	73.7	1450000	(K)TISKPTGQPREPQVYVLAPHRDELSK(N)	15.87	15	0.99	590.125	8.2
													3	11.14	11.14	64.8	2680000	(K)ECGGCPTCPECLSVGPSVFIFPPKPK(D)	22.73	51	0.9	974.124	6.24
													3	10.44	8.92	67.9	7550000	(K)YSTTPAQLDSDGSYFLYSK(L)	19.87	21	0.99	715.003	4.21
	1	1.2	29	13	251.31	54.1	6.54459e+06	36233.3	8.02	Equus caballus	AAS18415	Immunoglobulin gamma 4 heavy chain, partial	2	21.28	21.54	81.9	17400000	(K)YSTTPAQLDSDGSYFLYSK(L)	19.87	19	0.99	1072	4.21	0.164786	0.819	0.13496
													3	20.45	20.45	87	5380000	(R)EPQVYVLAPHRDELSK(N)	16.32	23	0.98	627.664	5.45
													2	18.28	18.02	83.2	17400000	(K)YSTTPAQLDSDGSYFLYSK(L)	19.87	19	0.99	1072	4.21
													2	17.26	13.05	88.8	410000	(K)ALPAPVER(T)	13.15	56	1	426.748	6.05
													4	17.25	6.53	89.4	266000	(R)TISKPTGQPREPQVYVLAPHRDELSK(N)	15.87	15	0.99	737.401	8.2
													2	17.07	13.02	91	6500000	(K)VSVTCLVK(D)	16.08	21	1	453.262	8.72
													4	15.41	12.19	84.8	21400000	(R)EPQVYVLAPHRDELSK(N)	16.32	21	0.99	471.005	5.45
													5	15.1	15.1	84.8	207000	(R)TISKPTGQPREPQVYVLAPHR(D)	15.85	20	0.98	475.669	9.98
													3	14.91	12.95	84.7	12500000	(R)VVSVLPIQHK(D)	16.17	25	1	373.903	8.73
													2	14.84	14.84	74	8070000	(K)DFYPTDIDIEWK(S)	22.28	19	1	771.365	3.84
													3	14.46	14.46	75	7550000	(K)YSTTPAQLDSDGSYFLYSK(L)	19.87	21	0.99	715.003	4.21
													3	14.31	9.58	79.6	1610000	(R)EPQVYVLAPHR(D)	16.2	28	1	436.91	6.85
													6	13.54	13.54	87	1750000	(R)TISKPTGQPREPQVYVLAPHRDELSK(N)	15.87	15	0.99	491.94	8.2
													5	13.38	8.85	78.4	1450000	(R)TISKPTGQPREPQVYVLAPHRDELSK(N)	15.87	15	0.99	590.125	8.2
													3	13.28	7.67	83.5	51000	(R)TISKPTGQPR(E)	1.17	9	0.99	362.211	11
													4	13.28	13.28	60.4	1500000	(R)WQQGTTFTCAVMHEALHNHYTEK(S)	19.43	16	0.97	698.072	6.27
													3	13.12	12.72	73	34200000	(R)VVSVLPIQHKDWLSGK(E)	20.73	22	1	602.671	8.57
													2	13.1	12.82	73.8	249000	(R)EPQVYVLAPHR(D)	16.22	31	0.99	654.853	6.85
													2	12.98	12.98	63.3	17400000	(K)YSTTPAQLDSDGSYFLYSK(L)	19.87	19	0.99	1072	4.21
													3	12.85	6.41	67.9	371000	(K)DFYPTDIDIEWK(S)	22.28	22	1	514.579	3.84
													2	12.66	12.37	69.3	17400000	(K)YSTTPAQLDSDGSYFLYSK(L)	19.87	19	0.99	1072	4.21
													2	12.05	14.03	68.9	1320000	(R)EPQVYVLAPHRDELSK(N)	16.32	22	0.99	940.999	5.45
													2	11.97	9.99	89.1	3110000	(K)DVLMISR(T)	16.17	24	0.99	417.233	5.84
													2	11.74	12.62	65.9	249000	(R)EPQVYVLAPHR(D)	16.22	31	0.99	654.853	6.85
													2	11.65	10.24	76.8	865000	(R)VVSVLPIQHK(D)	16.18	26	0.99	560.35	8.73
													2	11.62	10.66	75.8	1320000	(R)EPQVYVLAPHRDELSK(N)	16.32	22	0.99	940.999	5.45
													5	11.36	8.58	73.7	1450000	(R)TISKPTGQPREPQVYVLAPHRDELSK(N)	15.87	15	0.99	590.125	8.2
													2	10.95	10.49	73.4	865000	(R)VVSVLPIQHK(D)	16.18	26	0.99	560.35	8.73
													3	10.44	8.92	67.9	7550000	(K)YSTTPAQLDSDGSYFLYSK(L)	19.87	21	0.99	715.003	4.21
	1	1.3	5	3	52.61	16.3	3516800	36509.6	8.53	Equus caballus	CAC86341	Immunoglobulin gamma 6 heavy chain constant region, partial	2	17.26	13.05	88.8	410000	(R)ALPAPVER(T)	13.15	56	1	426.748	6.05	0.0885497	0.819	0.0725222
													3	13.29	13.29	79.8	617000	(R)TPEVTCVVVDVSQENPDVK(F)	19.03	16	0.99	705.682	3.91
													2	12.9	10.86	73.9	15800000	(K)NTVSVTCLVK(D)	16.73	26	1	560.808	8.75
													2	12.45	16.51	70.3	140000	(R)TPEVTCVVVDVSQENPDVK(F)	19.03	16	0.99	1058.02	3.91
													3	12.03	12.68	76.3	617000	(R)TPEVTCVVVDVSQENPDVK(F)	19.03	16	0.99	705.682	3.91
	2	2.1	38	16	231.87	64.1	6.46872e+06	36454.4	5.95	Equus caballus	CAC86340	Immunoglobulin gamma 5 heavy chain constant region, partial	3	19.56	17.83	86.3	34200000	(R)VVSVLPIQHQDWLSGK(E)	20.73	22	1	602.672	6.71	0.162876	0.819	0.133396
													3	19.37	20.59	84.2	10200000	(K)DFYPPEIDVEWQSNEHPEPEGK(Y)	20.72	29	1	881.398	4
													6	17.39	15.02	85.3	615000	(K)ISRKPEVTCVVVDLGHDDPDVQFTWFVDGVETHTATTEPK(E)	24.07	27	0.98	755.044	4.44
													2	17.26	13.05	88.8	410000	(K)ALPAPVER(T)	13.15	56	1	426.748	6.05
													2	17.07	13.02	91	6500000	(K)VSVTCLVK(D)	16.08	21	1	453.262	8.72
													3	16.68	16.81	92.5	30700000	(K)CPAPELPGGPSVFIFPPKPK(D)	22.37	53	1	712.386	8.59
													2	16.28	17.01	78.4	961000	(R)VPQVYVLAPHPDELAK(N)	19.13	18	0.99	888.49	5.32
													4	15.81	18.37	83.2	4200000	(K)GDIHTFPLDLSNSAHHSLSSMMAVPR(S)	21.77	20	0.89	705.847	6.26
													2	15.69	13.34	73.6	1380000	(R)VVSVLPIQHQDWLSGK(E)	20.73	20	1	903.501	6.71
													2	15.38	15.38	71.1	2180000	(K)YSTTPAQLNSDGSYFLYSK(L)	19.83	0	-0.75	1071.5	5.83
													3	15.1	15.1	72.7	10200000	(K)DFYPPEIDVEWQSNEHPEPEGK(Y)	20.72	29	1	881.396	4
													5	14.66	14.66	74.9	3820000	(R)KPEVTCVVVDLGHDDPDVQFTWFVDGVETHTATTEPK(E)	24.65	30	0.99	834.605	4.23
													3	14.59	13.68	74.6	262000	(R)VVSVLPIQHQDWLSGKEFK(C)	21.25	16	1	737.397	6.72
													2	14.48	15	74	1310000	(K)CPAPELPGGPSVFIFPPKPK(D)	22.37	56	1	1068.07	8.59
													3	14.22	12.95	76.8	23100000	(R)VPQVYVLAPHPDELAK(N)	19.15	18	1	592.663	5.32
													2	14.18	14.18	79	1380000	(R)VVSVLPIQHQDWLSGK(E)	20.73	20	1	903.501	6.71
													3	13.75	13.75	68.6	191000	(R)WKQGESFTCGVMHEAVENHYTQK(N)	17.1	15	0.98	922.752	6.02
													4	13.66	14.11	70.9	1130000	(K)AKGQLRVPQVYVLAPHPDELAK(N)	19.33	18	1	608.1	8.55
													3	13.61	13.61	70	10200000	(K)DFYPPEIDVEWQSNEHPEPEGK(Y)	20.72	29	1	881.395	4
													2	13.45	12.05	65.6	1310000	(K)CPAPELPGGPSVFIFPPKPK(D)	22.37	56	1	1068.07	8.59
													5	13.44	13.44	72.5	576000	(R)KPEVTCVVVDLGHDDPDVQFTWFVDGVETHTATTEPK(E)	29.7	119	0.99	834.597	4.23
													3	13.38	13.38	73.4	891000	(K)YSTTPAQLNSDGSYFLYSK(L)	19.83	0	-0.78	714.673	5.83
													2	13.25	13.25	77.2	1050000	(K)DFYPPEIDVEWQSNEHPEPEGK(Y)	20.72	28	1	1321.59	4
													5	13.22	8.14	69.1	5900000	(K)GDIHTFPLDLSNSAHHSLSSMMAVPR(S)	21.77	20	0.95	564.881	6.26
													3	13.15	13.85	71.9	23100000	(R)VPQVYVLAPHPDELAK(N)	19.15	18	1	592.659	5.32
													2	13.15	13.15	69	961000	(R)VPQVYVLAPHPDELAK(N)	19.13	18	0.99	888.489	5.32
													3	13.13	13.13	78.2	1050000	(K)GQLRVPQVYVLAPHPDELAK(N)	20.3	18	1	744.085	6.75
													3	13.12	12.72	73	34200000	(R)VVSVLPIQHQDWLSGK(E)	20.73	22	1	602.671	6.71
													2	12.9	10.86	73.9	15800000	(K)NTVSVTCLVK(D)	16.73	26	1	560.808	8.75
													2	12.9	13.62	66.5	1050000	(K)DFYPPEIDVEWQSNEHPEPEGK(Y)	20.72	28	1	1321.59	4
													5	12.3	8.82	66.2	3820000	(R)KPEVTCVVVDLGHDDPDVQFTWFVDGVETHTATTEPK(E)	24.65	30	0.99	834.615	4.23
													4	11.99	11.99	63.8	4200000	(K)GDIHTFPLDLSNSAHHSLSSMMAVPR(S)	21.77	20	0.89	705.845	6.26
													3	11.45	11.61	64.6	403000	(K)QGESFTCGVMHEAVENHYTQK(N)	16.78	18	0.99	818.029	5.32
													5	10.67	7.92	68.7	3820000	(R)KPEVTCVVVDLGHDDPDVQFTWFVDGVETHTATTEPK(E)	24.65	30	0.99	834.603	4.23
													4	10.31	5.84	61.3	1510000	(R)KPEVTCVVVDLGHDDPDVQFTWFVDGVETHTATTEPK(E)	24.67	34	0.99	1043	4.23
													3	10.25	10.25	73.8	1050000	(K)GQLRVPQVYVLAPHPDELAK(N)	20.3	18	1	744.085	6.75
													2	10.22	10.22	68	2180000	(K)YSTTPAQLNSDGSYFLYSK(L)	19.83	0	-0.75	1071.5	5.83
													3	10.19	10.19	64.5	1530	(K)YSTTPAQLNSDGSYFLYSK(L)	18.48	0	0.85	714.674	5.83
	2	2.2	34	13	213.49	44.8	5.79487e+06	47674.9	5.7	Equus caballus	AAG01011	Immunoglobulin G heavy chain, partial	3	20.55	18.86	90.1	7390000	(K)VPVGCLVSNYFPEPVTVSWNCDALK(G)	25.22	18	1	951.134	4.37	0.145909	0.819	0.1195
													6	20.42	12.39	97.2	17200000	(K)VPVGCLVSNYFPEPVTVSWNCDALKGDIHTFPLDLSNSAHHSLSSMMAVPR(S)	26.1	14	0.85	942.957	5.74
													3	19.37	20.59	84.2	10200000	(K)DFYPPEIDVEWQSNEHPEPEGK(Y)	20.72	29	1	881.398	4
													5	18.07	17.63	76.7	2570000	(K)VPVGCLVSNYFPEPVTVSWNCDALKGDIHTFPLDLSNSAHHSLSSMMAVPR(S)	26.1	12	0.89	1131.35	5.74
													6	17.39	15.02	85.3	615000	(K)ISRKPEVTCVVVDLGHDDPDVQFTWFVDGVETHTATTEPK(E)	24.07	27	0.98	755.044	4.44
													2	17.26	13.05	88.8	410000	(K)ALPAPVER(T)	13.15	56	1	426.748	6.05
													3	16.68	16.81	92.5	30700000	(K)CPAPELPGGPSVFIFPPKPK(D)	22.37	53	1	712.386	8.59
													2	16.28	17.01	78.4	961000	(R)VPQVYVLAPHPDELAK(N)	19.13	18	0.99	888.49	5.32
													4	15.81	18.37	83.2	4200000	(K)GDIHTFPLDLSNSAHHSLSSMMAVPR(S)	21.77	20	0.89	705.847	6.26
													2	15.38	15.38	71.1	2180000	(K)YSTTPAQLNSDGSYFLYSK(L)	19.83	0	-0.75	1071.5	5.83
													3	15.1	15.1	72.7	10200000	(K)DFYPPEIDVEWQSNEHPEPEGK(Y)	20.72	29	1	881.396	4
													5	14.66	14.66	74.9	3820000	(R)KPEVTCVVVDLGHDDPDVQFTWFVDGVETHTATTEPK(E)	24.65	30	0.99	834.605	4.23
													2	14.48	15	74	1310000	(K)CPAPELPGGPSVFIFPPKPK(D)	22.37	56	1	1068.07	8.59
													3	14.22	12.95	76.8	23100000	(R)VPQVYVLAPHPDELAK(N)	19.15	18	1	592.663	5.32
													4	13.66	14.11	70.9	1130000	(K)AKGQLRVPQVYVLAPHPDELAK(N)	19.33	18	1	608.1	8.55
													3	13.61	13.61	70	10200000	(K)DFYPPEIDVEWQSNEHPEPEGK(Y)	20.72	29	1	881.395	4
													2	13.45	12.05	65.6	1310000	(K)CPAPELPGGPSVFIFPPKPK(D)	22.37	56	1	1068.07	8.59
													5	13.44	13.44	72.5	576000	(R)KPEVTCVVVDLGHDDPDVQFTWFVDGVETHTATTEPK(E)	29.7	119	0.99	834.597	4.23
													3	13.38	13.38	73.4	891000	(K)YSTTPAQLNSDGSYFLYSK(L)	19.83	0	-0.78	714.673	5.83
													2	13.25	13.25	77.2	1050000	(K)DFYPPEIDVEWQSNEHPEPEGK(Y)	20.72	28	1	1321.59	4
													5	13.22	8.14	69.1	5900000	(K)GDIHTFPLDLSNSAHHSLSSMMAVPR(S)	21.77	20	0.95	564.881	6.26
													3	13.15	13.85	71.9	23100000	(R)VPQVYVLAPHPDELAK(N)	19.15	18	1	592.659	5.32
													2	13.15	13.15	69	961000	(R)VPQVYVLAPHPDELAK(N)	19.13	18	0.99	888.489	5.32
													3	13.13	13.13	78.2	1050000	(K)GQLRVPQVYVLAPHPDELAK(N)	20.3	18	1	744.085	6.75
													2	12.9	10.86	73.9	15800000	(K)NTVSVTCLVK(D)	16.73	26	1	560.808	8.75
													2	12.9	13.62	66.5	1050000	(K)DFYPPEIDVEWQSNEHPEPEGK(Y)	20.72	28	1	1321.59	4
													5	12.3	8.82	66.2	3820000	(R)KPEVTCVVVDLGHDDPDVQFTWFVDGVETHTATTEPK(E)	24.65	30	0.99	834.615	4.23
													4	11.99	11.99	63.8	4200000	(K)GDIHTFPLDLSNSAHHSLSSMMAVPR(S)	21.77	20	0.89	705.845	6.26
													5	11.81	8.97	66.4	2570000	(K)VPVGCLVSNYFPEPVTVSWNCDALKGDIHTFPLDLSNSAHHSLSSMMAVPR(S)	26.1	12	0.89	1131.35	5.74
													5	10.67	7.92	68.7	3820000	(R)KPEVTCVVVDLGHDDPDVQFTWFVDGVETHTATTEPK(E)	24.65	30	0.99	834.603	4.23
													4	10.31	5.84	61.3	1510000	(R)KPEVTCVVVDLGHDDPDVQFTWFVDGVETHTATTEPK(E)	24.67	34	0.99	1043	4.23
													3	10.25	10.25	73.8	1050000	(K)GQLRVPQVYVLAPHPDELAK(N)	20.3	18	1	744.085	6.75
													2	10.22	10.22	68	2180000	(K)YSTTPAQLNSDGSYFLYSK(L)	19.83	0	-0.75	1071.5	5.83
													3	10.19	10.19	64.5	1530	(K)YSTTPAQLNSDGSYFLYSK(L)	18.48	0	0.85	714.674	5.83
	2	2.3	2	2	78.32	76.2	8670000	12290.5	9.35	Equus caballus	A0A3Q2H8S7	Ig-like domain-containing protein	2	15.44	16.46	73.1	1540000	(K)YAASSYLSLTPSQWK(S)	20.68	21	1	851.431	8.5	0.218302	0.819	0.17879
													2	12.9	10.86	73.9	15800000	(K)NTVSVTCLVK(D)	16.73	26	1	560.808	8.75
	2	2.5	2	2	46.86	33.1	790550	22776.9	8.86	Equus caballus	ADK09765	Immunoglobulin lambda light chain V-J region, partial	2	15.44	16.46	73.1	1540000	(K)YAASSYLSLTPSQWK(S)	20.68	21	1	851.431	8.5	0.0199053	0.819	0.0163024
													2	10.05	10.05	63.8	41100	(R)YVGWYQQIPGTAPK(T)	19	14	0.97	804.409	8.5
	2	2.8	2	2	36.84	25.6	167750	22946	8.89	Equus caballus	ADK09835	Immunoglobulin lambda light chain V-J region, partial	2	13.51	7.44	81.5	250000	(K)YAASSYLTR(T)	14.3	40	0.97	516.263	8.59	0.00422379	0.819	0.00345928
													2	11.02	11.02	74.8	85500	(K)SGNTATLTISGVR(A)	15.97	28	0.99	638.848	9.47
	3	3.1	18	11	218.19	53.5	484722	55122.2	5.38	Equus caballus	XP_023507318	Alpha-1B-glycoprotein	3	17.81	15.13	89.4	555000	(R)VSFHLDALAPGDGGLYTCR(Y)	20.83	23	1	683.669	5.21	0.0122048	0.819	0.00999577
													4	17.4	17.4	89.2	346000	(R)REGDDQFLEVAEAPEDVVVTFPVHR(A)	23.35	17	0.98	714.358	4.19
													3	15.72	13.37	72.5	451000	(R)EGDDQFLEVAEAPEDVVVTFPVHR(A)	24.2	18	0.99	900.107	3.95
													3	15.54	14.92	78.6	675000	(K)DGVAQEPVQVGSPTIEHQFPLGAVTSDTR(G)	20.87	26	0.97	1012.51	4.31
													2	15.15	14.94	79.3	361000	(K)CAAPLGGVDFQLR(R)	20.1	22	0.99	702.361	5.84
													4	14.69	15.07	79.7	346000	(R)REGDDQFLEVAEAPEDVVVTFPVHR(A)	23.35	17	0.98	714.353	4.19
													3	13.67	10.43	82.5	140000	(R)VQEASAQVLRPGVSLRPK(C)	15.82	19	0.98	645.711	10.83
													3	13.67	11.95	71.3	675000	(K)DGVAQEPVQVGSPTIEHQFPLGAVTSDTR(G)	20.87	26	0.97	1012.51	4.31
													3	12.7	12.7	65.7	347000	(R)HWADLVLSYVGPQHAGK(Y)	21.1	25	0.96	626.663	6.92
													3	12.36	11.1	78.2	358000	(R)RGEQELLVPMSSAYPDR(V)	18.58	19	0.99	649.993	4.68
													2	12.14	12.14	64.7	361000	(K)CAAPLGGVDFQLR(R)	20.1	22	0.99	702.353	5.84
													4	11.71	11.71	61.7	917000	(R)VQEASAQVLRPGVSLRPK(C)	15.82	18	0.99	484.537	10.83
													2	11.53	7.27	67.5	635000	(R)ALWSGAVTPGR(D)	17.17	25	1	557.806	9.79
													4	11.09	11.09	65.3	917000	(R)VQEASAQVLRPGVSLRPK(C)	15.82	18	0.99	484.537	10.83
													3	10.96	10.96	70.1	736000	(R)THAAGDPSGPSAPVTIEELAAPPPPVLR(V)	21.95	31	1	916.485	4.65
													2	10.93	11.32	63.8	635000	(R)ALWSGAVTPGR(D)	17.17	25	1	557.806	9.79
													3	10.55	10.41	63	140000	(R)VQEASAQVLRPGVSLRPK(C)	15.82	19	0.98	645.711	10.83
													3	10.16	10.16	61.3	130000	(R)GVTFLLRR(E)	17.32	28	1	321.204	12
	4	4.1	13	7	146.68	62	1.14192e+06	38008.2	8.02	Equus caballus	CAC44624	Immunoglobulin gamma 1 heavy chain constant region, partial	2	17.07	13.02	91	6500000	(K)VSVTCLVK(D)	16.08	21	1	453.262	8.72	0.0287525	0.819	0.0235483
													2	15.73	8.83	71.2	809000	(K)FNWYMDGVEVR(T)	20.82	23	1	708.326	4.37
													2	15.6	6.78	73.9	809000	(K)FNWYMDGVEVR(T)	20.82	23	1	708.326	4.37
													2	14.26	18.33	77	153000	(R)SQEPQVYVLAPHPDELSK(S)	18.42	18	1	1019.02	4.65
													3	13.29	13.29	79.8	617000	(R)TPEVTCVVVDVSQENPDVK(F)	19.03	16	0.99	705.682	3.91
													3	12.76	10.21	72.5	1520000	(K)CPAPELLGGPSVFIFPPNPK(D)	25	42	1	713.045	6
													4	12.73	11.44	87.5	391000	(K)GRSQEPQVYVLAPHPDELSK(S)	17.63	17	0.99	563.296	5.45
													2	12.45	16.51	70.3	140000	(R)TPEVTCVVVDVSQENPDVK(F)	19.03	16	0.99	1058.02	3.91
													3	12.03	12.68	76.3	617000	(R)TPEVTCVVVDVSQENPDVK(F)	19.03	16	0.99	705.682	3.91
													2	10.92	11.39	66.1	576000	(K)CPAPELLGGPSVFIFPPNPK(D)	25	42	0.99	1069.06	6
													2	10.91	10.86	66.9	153000	(R)SQEPQVYVLAPHPDELSK(S)	18.42	18	1	1019.02	4.65
													3	10.42	12.98	62.3	1720000	(R)SQEPQVYVLAPHPDELSK(S)	18.43	16	0.99	679.682	4.65
													3	10	10	65.2	840000	(K)YSTTQAQQDSDGSYFLYSK(L)	17.33	19	1	730.33	4.21
	5	5.1	4	3	49.1	18.7	88375	38978.5	5.59	Equus caballus	XP_001497860.1	haptoglobin	2	12.16	5.57	78.5	71500	(R)IIGGLLDAK(G)	17.75	26	0.99	450.283	5.84	0.0022252	0.819	0.00182244
													2	12.09	12.44	71.8	78000	(K)YVTLPVADQDTCVK(H)	17.35	23	0.9	804.902	4.21
													3	11.26	11.99	61.6	102000	(R)VMPICLPSKDYAQVGR(V)	18.62	17	0.93	611.985	8.56
													3	10.88	11.29	70.1	102000	(R)VMPICLPSKDYAQVGR(V)	18.62	17	0.93	611.984	8.56
	6	6.2	2	1	22.71	33.7	509000	19509.7	6.73	Equus caballus	ADK09609	Immunoglobulin kappa light chain V-J region, partial	2	12.37	18.82	64.6	376000	(R)DIVLTQSPESLAVSLGQR(V)	21.8	18	0.98	957.021	4.37	0.0128161	0.819	0.0104964
													3	12.28	8.08	70.2	642000	(R)DIVLTQSPESLAVSLGQR(V)	21.8	18	0.99	638.352	4.37
						total mean	3.97156e+07																	1		0.819

## Sheet: F3
Fraction	Group	Subgroup	Spectra	Distinct Peptides	Distinct Summed MS/MS Search Score	% AA Coverage	Mean Protein Spectral Intensity	Protein MW (Da)	Protein pI	Species	Database Accession	Protein Name	z	Score	Fwd-Rev Score	SPI (%)	Spectrum Intensity	Sequence	RT (min)	Peak Width (sec)	Averagine Chi Squared	m/z Measured (Da)	Peptide pI	Relative abundance (% in fraction)	Relative abundance (% fraction in chromatogram)	Relative abundance (% overall)
	1	1.1	20	11	215.23	53.7	479450	55122.2	5.38	Equus caballus	XP_023507318	Alpha-1B-glycoprotein	3	18.89	20.53	81.5	792000	(K)DGVAQEPVQVGSPTIEHQFPLGAVTSDTR(G)	20.95	22	0.97	1012.51	4.31	0.061491	0.104	0.00639507
													3	17.71	15.24	78.5	548000	(R)VSFHLDALAPGDGGLYTCR(Y)	20.97	17	1	683.669	5.21
													4	16.36	16.36	74.3	199000	(K)DGVAQEPVQVGSPTIEHQFPLGAVTSDTR(G)	20.95	26	0.99	759.635	4.31
													4	15.84	15.96	80.5	150000	(R)HWADLVLSYVGPQHAGK(Y)	21.25	20	0.98	470.25	6.92
													3	15.33	15.33	76.7	548000	(R)VSFHLDALAPGDGGLYTCR(Y)	20.97	17	1	683.665	5.21
													3	13.24	13.24	72.7	223000	(R)HWADLVLSYVGPQHAGK(Y)	21.23	19	0.99	626.663	6.92
													4	13.01	13.01	68.4	1100000	(R)VQEASAQVLRPGVSLRPK(C)	15.88	15	0.99	484.537	10.83
													3	12.9	8.16	69.5	154000	(R)VQEASAQVLRPGVSLRPK(C)	15.88	15	0.98	645.711	10.83
													3	12.86	9.53	68.8	792000	(K)DGVAQEPVQVGSPTIEHQFPLGAVTSDTR(G)	20.95	22	0.97	1012.51	4.31
													3	12.69	12.69	70	479000	(R)EGDDQFLEVAEAPEDVVVTFPVHR(A)	24.23	15	1	900.113	3.95
													2	12.63	11.39	72.1	353000	(K)CAAPLGGVDFQLR(R)	20.25	17	0.99	702.35	5.84
													4	12.47	12.47	64.7	1100000	(R)VQEASAQVLRPGVSLRPK(C)	15.88	15	0.99	484.536	10.83
													2	12.2	11.43	72.8	353000	(K)CAAPLGGVDFQLR(R)	20.25	17	0.99	702.35	5.84
													2	11.56	2.37	83.5	377000	(R)GVTFLLR(R)	19.37	21	1	403.252	9.75
													3	11.4	6.93	70.8	154000	(R)VQEASAQVLRPGVSLRPK(C)	15.88	15	0.98	645.711	10.83
													2	11.26	8.47	76.6	561000	(K)DFQLFK(D)	19.33	21	0.99	399.215	5.84
													4	11.2	11.2	73.8	160000	(R)THAAGDPSGPSAPVTIEELAAPPPPVLR(V)	22.08	27	0.97	687.617	4.65
													2	10.65	11.73	61.4	485000	(R)ALWSGAVTPGR(D)	17.23	22	1	557.803	9.79
													3	10.24	10.26	78.8	933000	(R)THAAGDPSGPSAPVTIEELAAPPPPVLR(V)	22.1	34	0.98	916.484	4.65
													4	10.01	12.05	67	128000	(R)AWSWSGDSAPVELLLSDETLPAPELSAEPATPDPAAGAR(V)	27.12	19	0.98	994.477	3.66
	2	2.1	12	6	149.53	64.1	1738950	36454.4	5.95	Equus caballus	CAC86340	Immunoglobulin gamma 5 heavy chain constant region, partial	5	17.94	17.01	82.7	1020000	(R)KPEVTCVVVDLGHDDPDVQFTWFVDGVETHTATTEPK(E)	24.67	21	0.99	834.597	4.23	0.223026	0.104	0.0231947
													3	17.61	17.61	90.8	3540000	(K)CPAPELPGGPSVFIFPPKPK(D)	22.53	53	0.99	712.386	8.59
													3	16.96	14.67	83.9	898000	(K)DFYPPEIDVEWQSNEHPEPEGK(Y)	20.88	23	1	881.396	4
													3	16.85	16.85	81.5	4190000	(R)VPQVYVLAPHPDELAK(N)	19.27	17	0.99	592.662	5.32
													2	16.15	15.19	80.3	89400	(R)VVSVLPIQHQDWLSGK(E)	20.98	17	0.98	903.5	6.71
													3	15.33	17.33	69.4	898000	(K)DFYPPEIDVEWQSNEHPEPEGK(Y)	20.88	23	1	881.396	4
													2	15.05	18.57	79.5	136000	(R)VPQVYVLAPHPDELAK(N)	19.27	17	1	888.489	5.32
													3	13.79	11.65	78.7	3130000	(R)VVSVLPIQHQDWLSGK(E)	20.98	17	0.98	602.667	6.71
													3	13.1	13.1	84.5	3540000	(K)CPAPELPGGPSVFIFPPKPK(D)	22.53	53	0.99	712.386	8.59
													2	11.12	7.83	69.1	1530000	(K)VSVTCLVK(D)	16.2	25	1	453.261	8.72
													2	10.34	6.94	63.6	1530000	(K)VSVTCLVK(D)	16.2	25	1	453.261	8.72
													4	10.23	10.23	64.5	366000	(R)KPEVTCVVVDLGHDDPDVQFTWFVDGVETHTATTEPK(E)	24.67	23	0.97	1043	4.23
	2	2.2	18	8	166.52	49.2	1.32736e+06	36233.3	8.02	Equus caballus	AAS18415	Immunoglobulin gamma 4 heavy chain, partial	2	18.73	20.23	84.5	783000	(K)DFYPTDIDIEWK(S)	22.4	17	1	771.361	3.84	0.170238	0.104	0.0177047
													2	17.33	14.34	81.9	165000	(R)VVSVLPIQHK(D)	16.3	26	1	560.349	8.73
													3	17.19	17.19	78.8	869000	(R)EPQVYVLAPHRDELSK(N)	16.43	18	0.99	627.669	5.45
													3	17.01	17.01	85.3	1660000	(K)YSTTPAQLDSDGSYFLYSK(L)	20.02	20	1	715.004	4.21
													3	16.89	17.17	80.6	869000	(R)EPQVYVLAPHRDELSK(N)	16.43	18	0.99	627.67	5.45
													2	16.01	15.58	75.9	3510000	(K)YSTTPAQLDSDGSYFLYSK(L)	20.02	18	0.99	1072	4.21
													3	15.77	15.77	75.9	1660000	(K)YSTTPAQLDSDGSYFLYSK(L)	20.02	20	1	715.004	4.21
													3	15.52	12.43	85.6	2270000	(R)VVSVLPIQHK(D)	16.3	26	0.99	373.904	8.73
													2	14.86	16.85	78.5	168000	(R)EPQVYVLAPHRDELSK(N)	16.43	16	0.98	940.996	5.45
													2	13.71	16.39	72.2	85500	(R)EPQVYVLAPHR(D)	16.3	24	0.97	654.858	6.85
													2	13.5	10.21	86.1	996000	(K)DVLMISR(T)	16.28	30	1	417.233	5.84
													3	11.88	8.52	77.6	571000	(R)EPQVYVLAPHR(D)	16.32	24	0.99	436.909	6.85
													2	11.47	13.59	66.5	3510000	(K)YSTTPAQLDSDGSYFLYSK(L)	20.02	18	0.99	1072	4.21
													4	11.12	13.11	75.2	3530000	(R)EPQVYVLAPHRDELSK(N)	16.43	18	0.96	471.003	5.45
													2	11.12	7.83	69.1	1530000	(K)VSVTCLVK(D)	16.2	25	1	453.261	8.72
													2	10.34	6.94	63.6	1530000	(K)VSVTCLVK(D)	16.2	25	1	453.261	8.72
													2	10.33	11.56	70.1	165000	(R)VVSVLPIQHK(D)	16.3	26	1	560.349	8.73
													3	10.12	11.96	62.8	20900	(R)TISKPTGQPR(E)	1.15	8	0.88	362.211	11
	2	2.3	11	6	143.36	44.8	1.56473e+06	47674.9	5.7	Equus caballus	AAG01011	Immunoglobulin G heavy chain, partial	5	17.94	17.01	82.7	1020000	(R)KPEVTCVVVDLGHDDPDVQFTWFVDGVETHTATTEPK(E)	24.67	21	0.99	834.597	4.23	0.200681	0.104	0.0208709
													3	17.61	17.61	90.8	3540000	(K)CPAPELPGGPSVFIFPPKPK(D)	22.53	53	0.99	712.386	8.59
													3	17.18	18.52	83.6	920000	(K)VPVGCLVSNYFPEPVTVSWNCDALK(G)	25.27	19	0.97	951.133	4.37
													3	16.96	14.67	83.9	898000	(K)DFYPPEIDVEWQSNEHPEPEGK(Y)	20.88	23	1	881.396	4
													3	16.85	16.85	81.5	4190000	(R)VPQVYVLAPHPDELAK(N)	19.27	17	0.99	592.662	5.32
													3	15.33	17.33	69.4	898000	(K)DFYPPEIDVEWQSNEHPEPEGK(Y)	20.88	23	1	881.396	4
													2	15.05	18.57	79.5	136000	(R)VPQVYVLAPHPDELAK(N)	19.27	17	1	888.489	5.32
													6	13.52	11.41	71.7	784000	(K)VPVGCLVSNYFPEPVTVSWNCDALKGDIHTFPLDLSNSAHHSLSSMMAVPR(S)	26.2	13	0.87	942.96	5.74
													3	13.1	13.1	84.5	3540000	(K)CPAPELPGGPSVFIFPPKPK(D)	22.53	53	0.99	712.386	8.59
													3	10.38	9.21	66.2	920000	(K)VPVGCLVSNYFPEPVTVSWNCDALK(G)	25.27	19	0.97	951.133	4.37
													4	10.23	10.23	64.5	366000	(R)KPEVTCVVVDLGHDDPDVQFTWFVDGVETHTATTEPK(E)	24.67	23	0.97	1043	4.23
	2	2.4	16	8	144.44	45.7	1.37509e+06	36291.3	8.02	Equus caballus	AAS18414	Immunoglobulin gamma 7 heavy chain, partial	2	18.73	20.23	84.5	783000	(K)DFYPTDIDIEWK(S)	22.4	17	1	771.361	3.84	0.17636	0.104	0.0183414
													3	17.19	17.19	78.8	869000	(R)EPQVYVLAPHRDELSK(N)	16.43	18	0.99	627.669	5.45
													3	17.01	17.01	85.3	1660000	(K)YSTTPAQLDSDGSYFLYSK(L)	20.02	20	1	715.004	4.21
													3	16.89	17.17	80.6	869000	(R)EPQVYVLAPHRDELSK(N)	16.43	18	0.99	627.67	5.45
													2	16.01	15.58	75.9	3510000	(K)YSTTPAQLDSDGSYFLYSK(L)	20.02	18	0.99	1072	4.21
													3	15.77	15.77	75.9	1660000	(K)YSTTPAQLDSDGSYFLYSK(L)	20.02	20	1	715.004	4.21
													2	14.86	16.85	78.5	168000	(R)EPQVYVLAPHRDELSK(N)	16.43	16	0.98	940.996	5.45
													2	13.71	16.39	72.2	85500	(R)EPQVYVLAPHR(D)	16.3	24	0.97	654.858	6.85
													2	13.5	10.21	86.1	996000	(K)DVLMISR(T)	16.28	30	1	417.233	5.84
													3	11.88	8.52	77.6	571000	(R)EPQVYVLAPHR(D)	16.32	24	0.99	436.909	6.85
													2	11.47	13.59	66.5	3510000	(K)YSTTPAQLDSDGSYFLYSK(L)	20.02	18	0.99	1072	4.21
													4	11.12	13.11	75.2	3530000	(R)EPQVYVLAPHRDELSK(N)	16.43	18	0.96	471.003	5.45
													2	11.12	7.83	69.1	1530000	(K)VSVTCLVK(D)	16.2	25	1	453.261	8.72
													3	10.56	8.74	67.9	709000	(R)VVSILAIQHK(D)	17.1	23	1	369.904	8.73
													2	10.34	6.94	63.6	1530000	(K)VSVTCLVK(D)	16.2	25	1	453.261	8.72
													3	10.12	11.96	62.8	20900	(K)TISKPTGQPR(E)	1.15	8	0.88	362.211	11
	2	2.6	3	2	29.67	18.3	303667	22866.1	7.9	Equus caballus	ADK09846	Immunoglobulin lambda light chain V-J region, partial	2	12.56	13.59	62.2	225000	(K)YAASSYLTLTPAQWK(S)	21.38	19	0.99	850.438	8.5	0.0389463	0.104	0.00405041
													3	11.35	9.34	68.7	461000	(K)ATVVCLISDFSPSDLTVSWK(V)	26.73	19	1	742.379	4.21
													2	11.19	13.23	60.7	225000	(K)YAASSYLTLTPAQWK(S)	21.38	19	0.99	850.438	8.5
	2	2.11	2	2	21.56	33	337000	11283.4	9.4	Equus caballus	AET14244	Immunoglobulin lambda light chain constant region, partial	3	11.35	9.34	68.7	461000	(K)ATVVCLISDFSPSDLTVSWK(V)	26.73	19	1	742.379	4.21	0.0432214	0.104	0.00449502
													2	10.21	7.53	62.4	213000	(K)YAASSYLPLTPTQWK(S)	21.63	25	0.99	863.447	8.5
	3	3.1	6	4	83.22	35.3	670833	38008.2	8.02	Equus caballus	CAC44624	Immunoglobulin gamma 1 heavy chain constant region, partial	2	14.13	9.48	75	163000	(K)FNWYMDGVEVR(T)	21.05	21	0.99	708.325	4.37	0.0860366	0.104	0.00894781
													3	12.97	12.12	76.7	562000	(R)SQEPQVYVLAPHPDELSK(S)	18.5	17	1	679.683	4.65
													2	11.43	5	62.5	163000	(K)FNWYMDGVEVR(T)	21.05	21	0.99	708.325	4.37
													2	11.12	7.83	69.1	1530000	(K)VSVTCLVK(D)	16.2	25	1	453.261	8.72
													4	10.84	10.07	74.1	77000	(K)GRSQEPQVYVLAPHPDELSK(S)	17.68	17	0.98	563.295	5.45
													2	10.34	6.94	63.6	1530000	(K)VSVTCLVK(D)	16.2	25	1	453.261	8.72
							7.79707e+06																	1		0.104
